# Supplementary material for: The Role of Oxytocin in Polycystic Ovary Syndrome: A Systematic Review
Source: Curr Issues Mol Biol. 2024 May 25;46(6):5223–41. doi: 10.3390/cimb46060313 (PMC11201948; doi:10.3390/cimb46060313)
Supplement: Supplementary file 1 [file cimb-46-00313-s001.zip]

Archive with 1 entries (1 files):
- cimb-2979470-supplementary.pdf
